# Supplementary material for: Cell‐free RNA and fully convolutional dense network‐based early preeclampsia prediction
Source: Clin Transl Med. 2023 Aug 15;13(8):e1371. doi: 10.1002/ctm2.1371 (PMC10426394; doi:10.1002/ctm2.1371)
Supplement: Supplementary file 1 — Supporting Information [file CTM2-13-e1371-s003.xlsx]

## Sheet: Table 2
Supplementary Table 1. Filtered cfRNA indicators for different sampling time
Sampling time	Gene	ENSEMBL	Name	Biological process[GO]	Molecular function[GO]
cfRNA indicators before or at 12 gestational weeks		ENSG00000213846
	GSPT1	ENSG00000103342	G1 to S phase transition 1	translational elongation	GTPase activity,translation factor activity,RNA binding
		ENSG00000265764
	RN7SL573P	ENSG00000239607	RNA, 7SL, cytoplasmic 573, pseudogene
	RN7SL752P	ENSG00000239437	RNA, 7SL, cytoplasmic 752, pseudogene	SRP-dependent cotranslational protein targeting to membrane, signal sequence recognition
	APOL6	ENSG00000221963	Apolipoprotein L6	involved in lipid transport	lipid binding
	IGF2	ENSG00000167244	insulin like growth factor 2	regulation of gene expression,gene expression,nervous system development	mRNA 3'-UTR binding
	RN7SL151P	ENSG00000244230	RNA, 7SL, cytoplasmic 151, pseudogene
	RN7SL5P	ENSG00000265735	RNA, 7SL, cytoplasmic 5, pseudogene
	RN7SL767P	ENSG00000241529	RNA, 7SL, cytoplasmic 767, pseudogene	SRP-dependent cotranslational protein targeting to membrane,signal sequence recognition
	BNIP3L	ENSG00000104765	BCL2 interacting protein 3 like	regulation of programmed cell death,mitochondrial transport,regulation of membrane permeability,apoptotic signaling pathway,defense response to virus,apoptotic mitochondrial changes,mitochondrial membrane organization	protein binding,lamin binding,identical protein binding,protein homodimerization activity
	IRS2	ENSG00000185950	insulin receptor substrate 2	insulin receptor signaling pathway	signaling receptor binding,protein-containing complex binding,phosphatidylinositol 3-kinase binding
	RN7SL381P	ENSG00000263968	RNA, 7SL, cytoplasmic 381, pseudogene
	RN7SL665P	ENSG00000264169	RNA, 7SL, cytoplasmic 665, pseudogene
	RNA5-8SP2	ENSG00000200434	RNA, 5.8S ribosomal pseudogene 2		structural constituent of ribosome
	CTSB	ENSG00000164733	cathepsin B	proteolysis involved in cellular protein catabolic process	cysteine-type endopeptidase activity
	MT-TR	ENSG00000210174	mitochondrially encoded tRNA arginine
	RN7SL396P	ENSG00000244642	RNA, 7SL, cytoplasmic 396, pseudogene
	RN7SL674P	ENSG00000239899	RNA, 7SL, cytoplasmic 674, pseudogene	SRP-dependent cotranslational protein targeting to membrane, signal sequence recognition
	RNA5-8SP6	ENSG00000251705	RNA, 5.8S ribosomal pseudogene 6		structural constituent of ribosome
	FBXO7	ENSG00000100225	F-box protein 7	autophagy of mitochondrion,ubiquitin-dependent protein catabolic process,protein targeting to mitochondrion,protein targeting to mitochondrion,protein targeting to mitochondrion	ubiquitin-protein transferase activity,protein binding,protein kinase binding,ubiquitin protein ligase binding,ubiquitin binding
	NFKBIA	ENSG00000100906	NFKB inhibitor alpha	protein import into nucleus,apoptotic process,Notch signaling pathway,I-kappaB kinase/NF-kappaB signaling,I-kappaB kinase/NF-kappaB signaling	protein binding,protein binding,enzyme binding,ubiquitin protein ligase binding,identical protein binding
	RN7SL4P	ENSG00000263740	RNA, 7SL, cytoplasmic 4, pseudogene	SRP-dependent cotranslational protein targeting to membrane, signal sequence recognition
	RN7SL736P	ENSG00000275803	RNA, 7SL, cytoplasmic 736, pseudogene
	RNA5SP202	ENSG00000201185	RNA, 5S ribosomal pseudogene 202		structural constituent of ribosome
	RNA5SP267	ENSG00000201763	RNA, 5S ribosomal pseudogene 267		structural constituent of ribosome
	TMEM185A	ENSG00000269556	transmembrane protein 185A		protein binding
	WARS1	ENSG00000140105	tryptophanyl-tRNA synthetase 1	cellular amino acid metabolic process,tRNA metabolic process,translational elongation	ligase activity,catalytic activity,acting on RNA
	Y RNA	ENSG00000206659	Y RNA
cfRNA indicators between 13 to 20 gestational weeks	BCL6	ENSG00000113916	BCL6 transcription repressor	negative regulation of	Protein binding,protein binding,DNA-binding transcription factor activity
	CSF3R	ENSG00000119535	colony stimulating factor 3 receptor	cell adhesion, cytokine-mediated signaling pathway,regulation of myeloid cell differentiation, neutrophil chemotaxis, signal transduction	cytokine binding, granulocyte colony-stimulating factor binding, cytokine receptor activity
	FCN1	ENSG00000085265	ficolin 1	cell surface pattern recognition receptor signaling pathway, complement activation, lectin pathway, G protein-coupled receptor signaling pathway,	protein binding, G protein-coupled receptor binding, carbohydrate derivative binding, sialic acid binding
	MALAT1	ENSG00000251562	metastasis associated lung adenocarcinoma transcript 1	positive regulation of cell motility
	N4BP1	ENSG00000102921	NEDD4 binding protein 1	negative regulation of proteasomal ubiquitin-dependent protein catabolic process, RNA phosphodiester bond hydrolysis, cellular response to UV	protein binding, mRNA binding, ribonuclease activity, ubiquitin binding
	NEAT1	ENSG00000245532	Nuclear paraspeckle assembly transcript 1	miRNA-mediated gene silencing	protein binding
	NFAM1	ENSG00000235568	NFAT activating protein with ITAM motif 1	B cell differentiation, positive regulation of DNA-binding transcription factor activity, intracellular signal transduction	protein binding, transmembrane signaling receptor activity
	PTPRC	ENSG00000081237	Protein tyrosine phosphatase receptor type C	T cell receptor signaling pathway, negative regulation of protein kinase activity, regulation of receptor signaling pathway via JAK-STAT, B cell differentiation	protein binding, protein tyrosine phosphatase activity, heparan sulfate proteoglycan binding
	RN7SL128P	ENSG00000240869	RNA, 7SL, Cytoplasmic 128, Pseudogene
	RN7SL230P	ENSG00000264916	RNA, 7SL, cytoplasmic 230, pseudogene
	RN7SL5P	ENSG00000265735	RNA, 7SL, Cytoplasmic 5, Pseudogene
	RN7SL665P	ENSG00000264169	RNA, 7SL, cytoplasmic 665, pseudogene
	RN7SL674P	ENSG00000239899	RNA, 7SL, Cytoplasmic 674, Pseudogene
	RN7SL736P	ENSG00000275803	RNA, 7SL, cytoplasmic 736, pseudogene
	RN7SL752P	ENSG00000239437	RNA, 7SL, cytoplasmic 752, pseudogene
	RNA5SP202	ENSG00000201185	RNA, 5S ribosomal pseudogene 202
	RNA5SP242	ENSG00000201041	RNA, 5S ribosomal pseudogene 242
	RNA5SP267	ENSG00000201763	RNA, 5S ribosomal pseudogene 267
	RNA5SP290	ENSG00000252942	RNA, 5S ribosomal pseudogene 290
	RNA5SP355	ENSG00000202187	RNA, 5S Ribosomal Pseudogene 355
	RNA5SP481	ENSG00000252623	RNA, 5S ribosomal pseudogene 481
	RNA5SP74	ENSG00000200408	RNA, 5S ribosomal pseudogene 74
	RPGR	ENSG00000156313	retinitis pigmentosa GTPase regulator	intraciliary transport, visual perception, intracellular protein transport, regulation of catalytic activity, response to stimulus	protein binding, RNA binding, guanyl-nucleotide exchange factor activity
	SMCHD1	ENSG00000101596	structural maintenance of chromosomes flexible hinge domain containing 1	nose development, chromosome organization, double-strand break repair, inactivation of X chromosome by heterochromatin formation	protein binding, ATP binding, ATP hydrolysis activity, protein homodimerization activity
